# Supplementary material for: Feasting on fish. Specialized function of pre-colonial pottery of the Cerritos mound builders of southern Brazil
Source: PLoS One. 2025 Feb 5;20(2):e0311192. doi: 10.1371/journal.pone.0311192 (PMC11798503; doi:10.1371/journal.pone.0311192)
Supplement: S1 Table — Biomolecular and stable isotope results from Cerritos pottery analysed in this study. (XLSX) [file pone.0311192.s003.xlsx]

## Sheet: ORA data Cerritos
Region	Culture	Site	Sample	Type	Lipid conc. (µg g-1)	Extraction procedure	Major and diagnostic compounds detected	palmitic/ stearic ratio	ketone palmitic/ stearic ratio	oleic/stearic ratio	palmitic/oleic ratio	% lauric acid**	APAA C18 E/H ratio	APAA C20/C18	TMTD/phytanic ratio	SRR (%)	Heating markers	δ13C16:0 (‰)	δ13C18:0 (‰)	Δ13C (C18:0-C16:0)	δ13CK31 (‰)	δ13CK33 (‰)
Patos Lagoon	Cerritos	Pontal do Barra PSG-002	PSG2-1005	Ceramic interior	17.6	AE	SFA (C8-32), UFA (C14:1; C16:1; C18:1; C22:1), DC (C9-15tr), br, TMTD, pri, phy, methyl-DHA, 7-oxo DHA-tr, retene-tr, cholesterol-tr; cholest-5-en-3-ol-tr, Nonacosanone; Hentriacontanone; Tritriacontanone, ALK (C20-33)	1.7	3.7	0.7	2.4	3.21			1.38	58	ketones	-27.842	-28.749	-0.907
Patos Lagoon	Cerritos	Pontal do Barra PSG-002	PSG2-1060	Ceramic interior	170.2	AE	SFA (C8-28), UFA (C18:1; C22:1tr), DC (C7-15), br, TMTD, pri, phy, cholesterol-tr; cholest-5-en-3-ol-tr, 2-hydroxy acid (C18), ALK (C23-31), OH (C16-22)	1.2		0.1	8.5	0.3			0.05	92	no	-17.145	-18.432	-1.287
Patos Lagoon	Cerritos	Pontal do Barra PSG-002	PSG2-1061	Ceramic interior	16.9	AE, SE	SFA (C12-32), UFA (C16:1; C18:1), DC (C9-15), br, TMTD, pri, phy, cholesterol-tr; Methyl DHA-tr, Hentriacontanone; Tritriacontanone, citric acid, ALK (C22-33), OH (C18-20)	1.7	3.2	0.4	4.5	0.34			0.8	64	ketones	-27.352	-28.72	-1.368
Patos Lagoon	Cerritos	Pontal do Barra PSG-002	PSG2-1374	Ceramic interior	213.2	AE	SFA (C7-26), UFA (C16:1tr; C18:1; C20:1tr), DC (C6-18), br, TMTD, pri, phy, APAA (C18), Cholesterol, Cholest-5-en-3-ol, Cholesterol margarate, 2-hydroxy acid (C18), 9,10-dihydroxystearate, ALK (C23-33), OH (C16-20)	1.6		0.2	7.4	0.76	2.5		2.22	68	APAA	-19.367	-20.166	-0.799
Patos Lagoon	Cerritos	Pontal do Barra PSG-002	PSG2-1375	Ceramic interior	34.9	AE, SE	SFA (C9-30), UFA (C14:1; C16:1; C18:1), DC (C9-13), br, TMTD, pri, phy, cholesterol-tr, cholest-5-en-3-ol-tr, Methyl DHA-tr, citric acid, ALK (C22-33), OH (C18)	1.6		0.3	5.6	1.44			2.11	62	no	-28.35	-29.336	-0.986
Patos Lagoon	Cerritos	Pontal do Barra PSG-002	PSG2-354	Ceramic interior	414.1	AE	SFA (C8-24), UFA (C18:1), DC (C7-15tr), br, TMTD, pri, phy, ALK (C25-30tr), OH (C18-20)	2.1		0.1	21.3	0.26			1.8	76	no	-18.13	-19.762	-1.631
Patos Lagoon	Cerritos	Pontal do Barra PSG-002	PSG2-379	Ceramic interior	82.6	AE	SFA (C6-32), UFA (C16:1; C18:1), DC (C5-17), br, TMTD, pri, phy, cholesterol -tr; cholest-5-en-3-ol-tr, Nonacosanone; Hentriacontanone; Tritriacontanone, 2-hydroxy acid (C16, C24), 9,10-dihydroxystearate-tr, ALK (C23-33), OH (C10-20)	1.5	2.8	0.2	8.4	0.85			0.23	83	ketones	-21.467	-22.281	-0.814
Patos Lagoon	Cerritos	Pontal do Barra PSG-002	PSG2-415	Ceramic interior	15.1	AE, SE	SFA (C9-30), UFA (C16:1; C18:1), DC (C8-13), br, TMTD, pri, phy, cholesterol-tr; cholest-5-en-3-ol-tr, Methyl DHA; 7-oxo DHA-tr, Nonacosanone; Hentriacontanone; Tritriacontanone, Pentatriacontanone; ALK (C22-35), OH (C18)	2	3.1	0.4	4.6	1.76			1.63	61	ketones	-27.858	-28.804	-0.946
Patos Lagoon	Cerritos	Pontal do Barra PSG-002	PSG2-743	Ceramic exterior	11.3	AE, SE	SFA (C6-32), UFA (C16:1; C18:1), DC (C8-15), br, TMTD, pri, phy, Methyl DHA; 7-oxo DHA-tr; retene, Nonacosanone; Hentriacontanone; Tritriacontanone, Stigmasterol-tr, β-Sitosterol-tr, 2-Furanethanol, o-Cymene (insecticide), ALK (C23-35), OH (C16-20)	1.9	2.1	0.6	3	5.34			2.79	59	ketones	-27.727	-28.52	-0.792
Patos Lagoon	Cerritos	Pontal do Barra PSG-002	PSG2-756	Ceramic interior	300.9	AE	SFA (C7-26), UFA (C16:1; C18:1; C20:1; C22:1), DC (C6-15tr), br, TMTD, pri, phy, cholesterol-tr; cholest-5-en-3-ol-tr, ALK (C23-33), OH (C16-20)	2.1		0.2	9.4	0.16			0.02	95	no	-18.242	-19.262	-1.02
Patos Lagoon	Cerritos	Pontal do Barra PSG-002	PSG2-758	Ceramic interior	53.5	AE, SE	SFA (C10-28), UFA (C16:1; C18:1), DC (C9-15), br, TMTD, pri, phy, Methyl-DHA-tr, 4-oxo-octadecanoate, ALK (C22-33), OH (C16-20)	2		0.2	8.1	0.79			1.38	62	no	-22.9	-24.561	-1.661
Patos Lagoon	Cerritos	Pontal do Barra PSG-002	PSG2-769	Ceramic interior	41.2	AE, SE	SFA (C9-32), UFA (C16:1; C18:1; C18:2), DC (C8-15), br, TMTD, pri, phy, Nonacosanone; Hentriacontanone; Tritriacontanone, β-Sitosterol-tr, ALK (C21-35), OH (C18-20)	1.6	3.3	0.2	8	0.76			0.86	70	ketones	-29.25	-29.742	-0.492
Patos Lagoon	Cerritos	Pontal do Barra PSG-007	PSG7-001	Ceramic exterior	90.6	AE	SFA (C6-30), UFA (C16:1tr; C18:1; C22:1tr), DC (C5-15), br, TMTD, pri, phy, Methyl-DHA-tr, 2-hydroxy acid (C16-18, C24), 3-hydroxy acid (C18), 10-oxo-octadecanoate, batyl alcohol, ALK (C24-31), OH (C18-20)	1.6		0.2	8	0.9			0.05	86	no	-19.002	-19.721	-0.72
Patos Lagoon	Cerritos	Pontal do Barra PSG-007	PSG7-174	Ceramic interior	366.2	AE	SFA (C12-24), UFA (C18:1; C20:1), br, TMTD, pri, phy, OH (C16-20)	2.5		0.2	11.1	0.1			0.18	86	no	-17.598	-19.064	-1.465
Patos Lagoon	Cerritos	Pontal do Barra PSG-007	PSG7-247	Ceramic interior	17.4	AE	SFA (C11-32), UFA (C14:1; C16:1; C18:1; C22:1), DC (C9-13), br, TMTD, pri, phy, cholesterol, cholest-5-en-3-ol; cholesterol margarate, Methyl DHA; 7-oxo DHA-tr, ALK (C24-31), OH (C16-28)	1.4		0.3	4.7	0.59			1	77	no	-28.167	-29.464	-1.297
Patos Lagoon	Cerritos	Pontal do Barra PSG-007	PSG7-412	Ceramic interior	149.5	AE	SFA (C6-32), UFA (C16:1; C18:1; C22:1), DC (C5-15), br, TMTD, pri, phy, APAA (C18tr), cholesterol, cholest-5-en-3-ol, ALK (C25-31), OH (C9-28)	1.9		0.4	4.3	0.68	2.5		0.02	97	APAA
Patos Lagoon	Cerritos	Pontal do Barra PSG-007	PSG7-625	Ceramic interior	987.5	AE	SFA (C8-26), UFA (C18:1; C20:1; C22:1), DC (C6-17), br, TMTD, pri, phy, APAA (C18-20), 2-hydroxy acid (C16), ALK (C23-29tr), OH (C9-20)	1.2		0.1	12.7	0.2	2.2	0.21	1.27	76	APAA	-19.497	-20.24	-0.743
Patos Lagoon	Cerritos	Pontal do Barra PSG-007	PSG7-626	Ceramic interior	7.3	AE	SFA (C11-28), UFA (C18:1; C22:1), DC (C9-13), br, TMTD, pri, phy, cholesterol-tr, cholesterol margarate-tr, Methyl DHA; 7-oxo DHA-tr; retene-tr, 4-oxo-octadecanoate, ALK (C20-31), OH (C16-20)	1.9		0.5	4.1	2.21			0.71	66	retene	-25.909	-28.333	-2.424
Patos Lagoon	Cerritos	Pontal do Barra PSG-007	PSG7-698	Ceramic exterior	11.4	AE	SFA (C9-30), UFA (C16:1; C18:1; C22:1), DC (C9-15), br, TMTD, pri, phy, Methyl DHA; 7-oxo DHA-tr, ALK (C20-35), OH (C16-18)	1.6		0.2	6.6	1.7			0.8	65	no	-27.574	-29.491	-1.917
Patos Lagoon	Cerritos	Pontal do Barra PSG-007	PSG7-786	Ceramic interior	473.1	AE	SFA (C7-26), UFA (C18:1tr; C20:1tr; C22:1tr), DC (C8-17), br, TMTD, pri, phy, 2-hydroxy acid (C16-18), 4-oxo-octadecanoate, ALK (C20-35), OH (C9-20)	2.3		0.1	17.9	0.2			0.1	88	no	-17.743	-19.534	-1.79
Patos Lagoon	Cerritos	Pontal do Barra PSG-007	PSG7-789	Ceramic interior	14.6	AE	SFA (C6-28), UFA (C16:1; C18:1; C22:1), DC (C5-15), br, TMTD, pri, phy, Methyl DHA; 7-oxo DHA-tr, 2-hydroxy acid (C16), ALK (C20-33), OH (C16-20)	1.4		0.2	7.3	1.49			0.57	79	no	-25.975	-28.253	-2.278
Patos Lagoon	Cerritos	Pontal do Barra PSG-007	PSG7-002s	Ceramic whole sherd	122.4	AE	SFA (C10-26), UFA (C16:1tr; C18:1; C20:1tr), DC (C9-15), br, TMTD, pri, phy, cholesterol-tr, Methyl DHA, citric acid, 2-hydroxy acid (C22-24), ALK (C20-33), OH (C9-32)	1.6		0.1	16.7	0.38			0.58	78	no	-20.091	-21.195	-1.104
Patos Lagoon	Cerritos	Pontal do Barra PSG-007	PSG7-11s	Ceramic whole sherd	19.08	AE	SFA (C7-28, C9), UFA (C18:1), DC (C9), br, TMTD, pri, phy, APAA (C16-20), Methyl DHA, 7-oxo DHA, retene, citric acid, 2-hydroxy acid (C22-26), 3-hydroxy acid (C18) ALK (C16-20tr), OH (C12-32), BH (C31)	3.6		0.3	10.5	1.38	4.7	0.17	0.11	93.2	APAA	-19.306	-21.231	-1.925
Patos Lagoon	Cerritos	Pontal do Barra PSG-007	PSG7-172s	Ceramic whole sherd	184.35	AE	SFA (C10-26), UFA (C16:1tr; C18:1; C20:1tr), DC (C7-13-tr), br, TMTD, pri, phy, Methyl DHA, 2-hydroxy acid (C24), 3-hydroxy acid (C18) ALK (C16-20tr), OH (C16-28)	2.7		0.2	12.7	0.48			0.22	73.2	no	-22.101	-22.568	-0.467
Patos Lagoon	Cerritos	Pontal do Barra PSG-007	PSG7-173i	Ceramic interior	9.98	AE	SFA (C12-22), UFA (C16:1; C18:1; C22:1), DC (C13tr), br, TMTD, pri, phy, Methyl DHA, 7-oxo DHA, OH (C16-20)	1.2		0.1	19.2	0.08			1.18	86	no	-27.809	-29.361	-1.552
Patos Lagoon	Cerritos	Pontal do Barra PSG-007	PSG7-31s	Ceramic whole sherd	103.19	AE	SFA (C10-24), UFA (C16:1; C18:1; C20:1), DC (C8-11tr), br, TMTD, pri, phy, Methyl DHA, 2-hydroxy acid (C18), OH (C9-20)	2.4		0.2	15.6	0.28			0.08	88.4	no	-18.371	-19.647	-1.276
Patos Lagoon	Cerritos	Pontal do Barra PSG-007	PSG7-32i	Ceramic interior	21.27	AE	SFA (C9-28), UFA (C16:1; C18:1; C22:1), DC (C9-13), br, TMTD, pri, phy, Methyl DHA, 7-oxo DHA, 2-hydroxy acid (C22-25), citric acid, OH (C14-32), BH (C31)	1.1		0.1	10.5	0.49			0.14	43.7	no	-29.254	-29.756	-0.502
Patos Lagoon	Cerritos	Pontal do Barra PSG-007	PSG7-33s	Ceramic whole sherd	36.82	AE	SFA (C7-28), UFA (C16:1; C18:1; C20:1), DC (C4-15), br, TMTD, pri, phy, APAA (C16-20), cholesterol-tr, Methyl DHA, 3-hydroxy acid (C18), OH (C8-32tr)	1.6		0.2	8.7	0.62	3.4	0.24	1.28	91.2	APAA	-19.243	-19.617	-0.374
Patos Lagoon	Cerritos	Pontal do Barra PSG-007	PSG7-40s	Ceramic whole sherd	241.07	AE	SFA (C7-24), UFA (C16:1; C20:1; C22:1tr), DC (C6-14), br, TMTD, pri, phy, APAA (C16-22), 19-Norcholesta-1,3,5(10)-trien-6-one-tr, 2-hydroxy acid (C16), citric acid, OH (C16-18)	1		0.1	14.1	0.31	3.8	0.34	0.55	65.5	APAA	-19.714	-20.599	-0.885
Patos Lagoon	Cerritos	Pontal do Barra PSG-007	PSG7-418i	Ceramic interior	120.56	AE	SFA (C9-26), UFA (C16:1; C20:1; C22:1tr), DC (C7-15), br, TMTD, pri, phy, APAA (C16-20), cholesterol-tr, 19-Norcholesta-1,3,5(10)-trien-6-one-tr, 2-hydroxy acid (C24), 5-oxo-octadecanoate, OH (C9-18)	1.9		0.1	16	0.42	2.3	0.22	0.04	78.8	APAA	-22.005	-24.786	-2.781
Patos Lagoon	Cerritos	Pontal do Barra PSG-007	PSG7-631i	Ceramic interior	6.5	AE	SFA (C11-24), UFA (C18:1tr), DC (C9-13), br, TMTD, pri, phy, Methyl DHA, OH (C14-24)	1.2		0.1	12.9	0.05			1.56	47.4	no	-28.64	-28.943	-0.303
Patos Lagoon	Cerritos	Pontal do Barra PSG-007	PSG7-634s	Ceramic whole sherd	173.48	AE	SFA (C7-26), UFA (C18:1; C22:1tr; C24:1tr), DC (C5-15), br, TMTD, pri, phy, cholesterol-tr, OH (C10-18), BH (C31)	1.1		0.1	8.1	0.32			0.44	74.2	no	-20.651	-20.531	0.12
Patos Lagoon	Cerritos	Pontal do Barra PSG-007	PSG7-696s	Ceramic whole sherd	79.5	AE	SFA (C9-24), UFA (C18:1tr), DC (C6-18), br, TMTD, pri, phy, APAA (C16-22), 2-hydroxy acid (C12-16) 4-hydroxy acid (C18), ALK (C15), OH (C8-18)	1.3		0.1	20	1.95	1.6	0.39	0.68	72.4	APAA	-19.028	-18.901	0.126
Patos Lagoon	Cerritos	Pontal do Barra PSG-007	PSG7-697s (likely 967s in batch MA23)	Ceramic whole sherd	9.1	AE	SFA (C9-28), DC (C9-13), br, TMTD, pri, phy, Methyl DHA, 7-oxo DHA-tr, retene-tr, citric acid, OH (C16-32)	2.3		0.2	15.1	2.31			3.19	42.2	retene
Patos Lagoon	Cerritos	Pontal do Barra PSG-007	PSG7-790s	Ceramic whole sherd	188.72	AE	SFA (C8-26), DC (C5-18), br, TMTD, pri, phy, APAA (C16-20), β-Amyrin, 3-hydroxy (C16), 4-oxooctadecanoate; 9-oxostearate; 12-oxostearate, OH (C16-18)	2	3.3	0.1	26.8	0.93	2.7	0.33	0.8	85.6	APAA	-19.812	-20.822	-1.01
Patos Lagoon	Cerritos	Pontal do Barra PSG-007	PSG7-792s	Ceramic whole sherd	14.82	AE	SFA (C11-30), UFA (C18:1; C20:1), DC (C9-13), br, TMTD, pri, phy, cholesterol acetate, cholesterol-tr; 19-Norcholesta-1,3,5(10)-trien-6-one, 26-Nor-5-cholesten-3β-ol-25-one, Methyl DHA, 7-oxo DHA-tr, retene-tr, OH (C16-32-tr)	2.1		0.2	12.7	0.06			0.04	90	retene	-21.949	-22.816	-0.867
Patos Lagoon	Cerritos	Pontal do Barra PSG-002	PSG2-1004s	Ceramic whole sherd	16.07	AE	SFA (C12-32), UFA (C16:1; C18:1; C20:1; C22:1; C24:1), DC (C9-13), br, TMTD, pri, phy, Methyl DHA, 7-oxo DHA-tr, Nonacosanone; Hentriacontanone; Tritriacontanone; 2-hydroxy (C24), citric acid, β-Sitosterol, OH (C10-30tr), BH (C30-32)	10.4	3.8	2	5.3	0.34			0.92	76.5	ketones	-26.9	-26.5	0.4
Patos Lagoon	Cerritos	Pontal do Barra PSG-002	PSG2-1006i	Ceramic interior	13.72	AE	SFA (C11-34), UFA (C16:1; C18:1, C22:1), DC (C9-13), br, TMTD, pri, phy, cholesterol-tr, Cholestan-3-ol, (3β,5β)-, Methyl DHA, 7-oxo DHA, Nonacosanone; Hentriacontanone; Tritriacontanone, 2-hydroxy acid (C24), citric acid, ALK (C23-30), OH (C14-32), BH (C31)	2	4.6	0.3	6.5	1.26			2.88	46.6	ketones	-28.053	-28.94	-0.887
Patos Lagoon	Cerritos	Pontal do Barra PSG-002	PSG2-1011i	Ceramic interior	14.58	AE	SFA (C11-32), UFA (C16:1; C18:1, C22:1), DC (C9-13), br, TMTD, pri, phy, cholesterol; Cholesta-3,5-diene, Methyl DHA, 7-oxo DHA, retene-tr, Nonacosanone; Hentriacontanone; Tritriacontanone, 2-hydroxy acid (C24), citric acid, OH (C14-26), BH (C31)	2.6	3.9	0.5	5.3	1.01			2.01	52.6	ketones	-25.727	-28.39	-2.664
Patos Lagoon	Cerritos	Pontal do Barra PSG-002	PSG2-1065i	Ceramic interior	13.77	AE	SFA (C11-34), UFA (C16:1; C18:1, C22:1), DC (C8-13), br, TMTD, pri, phy, cholesterol-tr, Methyl DHA, 7-oxo DHA, retene-tr, β-Amyrin, 2-hydroxy acid (C22-24), citric acid, OH (C14-32), BH (C30-31)	2.6		0.3	7.7	1.57			3.9	39.8	retene	-25.286	-26.517	-1.231
Patos Lagoon	Cerritos	Pontal do Barra PSG-002	PSG2-1459i	Ceramic interior	219	AE	SFA (C7-30), UFA (C16:1; C18:1, C22:1, C24:1), DC (C6-15), br, TMTD, pri, phy, cholesterol, Hentriacontanone-tr, 2-hydroxy acid (C24), batyl alcohol, OH (C16-32tr), BH (31)	2.2		0.3	6.8	0.31			0.1	66.8	ketones	-19.429	-20.254	-0.825
Patos Lagoon	Cerritos	Pontal do Barra PSG-002	PSG2-1460s	Ceramic whole sherd	538.58	AE	SFA (C6-30), UFA (C18:1), DC (C6-16), br, TMTD, pri, phy, APAA (C18-20tr), 2-hydroxy acid (C22), OH (C11-32)	1.2		0.1	12	0.27	2.4	0.28	0.18	85.9	APAA	-17.422	-18.897	-1.475
Patos Lagoon	Cerritos	Pontal do Barra PSG-002	PSG2-1462i	Ceramic interior	20.89	AE, SE	SFA (C12-34), UFA (C16:1; C18:1, C22:1), DC (C9-15), br, TMTD, pri, phy, cholesterol; cholesterol margarate, Cholestan-3-ol, (3β,5β)-, Methyl DHA, 7-oxo DHA, Nonacosanone; Hentriacontanone; Tritriacontanone; 2-hydroxy acid (C22-24), OH (C16-32), BH (C31)	2.7	3.6	0.1	44.7	0.43			0.27	70	ketones	-26.001	-26.215	-0.215
Patos Lagoon	Cerritos	Pontal do Barra PSG-002	PSG2-1470s (written as 1070s in batch MA25)	Ceramic whole sherd	19.22	AE	SFA (C12-34), UFA (C16:1; C18:1, C20:1, C22:1), DC (C9-13), br, TMTD, pri, phy, cholesterol; cholesterol margarate, Cholestan-3-ol, (3β,5β)-, Methyl DHA, 7-oxo DHA, retene-tr, Nonacosanone; Hentriacontanone; Tritriacontanone; Pentatriacontanone 2-hydroxy acid (C22-24), citric acid, OH (C14-32), BH (C30-31)	2.3	4.1	0.4	5.4	0.8			4.02	52.6	ketones	-23.46	-24.503	-1.043
Patos Lagoon	Cerritos	Pontal do Barra PSG-002	PSG2-345i	Ceramic interior	22.8	AE	SFA (C11-30), DC (C9-10), br, TMTD, pri, phy, Methyl DHA, 7-oxo DHA, retene, Nonacosanone-tr; Hentriacontanone; Tritriacontanone; 2-hydroxy acid (C24), ALK (C18-33), OH (C14-24), BH (C31)	2.3	3.4	0.2	9.5	1.58			6.34	41.3	ketones	-26.967	-28.121	-1.154
Patos Lagoon	Cerritos	Pontal do Barra PSG-002	PSG2-360i	Ceramic interior	49.27	AE	SFA (C7-34), UFA (C16:1; C18:1, C22:1), DC (C8-13), br, TMTD, pri, phy, Methyl DHA, 7-oxo DHA, retene, Nonacosanone-tr; Hentriacontanone; tritriacontanone; 2-hydroxy acid (C24), OH (C14-32tr), BH (C31)	1.1	6.8	0.2	7.3	1.06			0.21	85.1	ketones retene	-24.071	-24.064	0.007
Patos Lagoon	Cerritos	Pontal do Barra PSG-002	PSG2-368i	Ceramic interior	791.92	AE	SFA (C8-28), UFA (C16:1; C18:1, C22:1, C24:1), DC (C6-16), br, TMTD, pri, phy, cholesterol-tr, cholestan-3-ol,, 2-hydroxy acid (C24), OH (C14-20r)	1.2		0.1	15.8	0.14			0.79	72.4	no	-19.235	-19.873	-0.638
Patos Lagoon	Cerritos	Pontal do Barra PSG-002	PSG2-417i	Ceramic interior	41.59	AE	SFA (C12-30), UFA (C16:1; C18:1; C20:1; C22:1; C24:1), DC (C9-17), br, TMTD, pri, phy, ,cholesterol-tr, cholesterol margarate, Methyl DHA, Nonacosanone-tr; Hentriacontanone; Tritriacontanone; 2-hydroxy acid (C24), batyl alcohol, citric acid, OH (C16-32tr)	2.1	1.9	0.1	17	0.16			0.23	88.2	ketones	-21.289	-23.271	-1.981
Patos Lagoon	Cerritos	Pontal do Barra PSG-002	PSG2-441i	Ceramic interior	21.24	AE	SFA (C12-32), UFA (C18:1; C20:1; C22:1), DC (C9-15), br, TMTD, pri, phy, Methyl DHA, 7-oxo DHA, Nonacosanone-tr; Hentriacontanone; Tritriacontanone, 2-hydroxy acid (C22-24), 3-hydroxy acid (C18), OH (C16-32tr), BH (C31)	1.8	5.4	0.2	7.5	0.69			2.1	48.9	ketones	-27.585	-29.162	-1.577
Patos Lagoon	Cerritos	Pontal do Barra PSG-002	PSG2-445i	Ceramic interior	54.79	AE	SFA (C11-32), UFA (C16:1; C18:1; C20:1; C22:1), DC (C8-18), br, TMTD, pri, phy, cholesterol-tr, Methyl DHA, 7-oxo DHA, Nonacosanone-tr; Hentriacontanone; Tritriacontanone, 2-hydroxy acid (C22-24), OH (C16-32), BH (C31)	1.9	3	0.2	10.8	0.33			0.23	85.8	ketones	-23.776	-23.508	0.268
Patos Lagoon	Cerritos	Pontal do Barra PSG-002	PSG2-464i	Ceramic interior	63.79	AE	SFA (C11-32), DC (C9-13), br, TMTD, pri, phy, 2-hydroxy acid (C22-25), OH (C16-32tr)	1.4		0.1	21.6	0.13			0.04	97.4	no	-18.419	-18.821	-0.402
Patos Lagoon	Cerritos	Pontal do Barra PSG-002	PSG2-748i	Ceramic interior	250.77	AE	SFA (C7-30), UFA (C18:1tr), DC (C6-15), br, TMTD, pri, phy, cholesterol-tr, batyl alcohol, 1-O-hexadecylglycerol-bis-TMS; citric acid, 2-hydroxy acid (C22-24), OH (C16-34), BH (C31)	2		0.1	21	0.32			1.29	69	no	-24.608	-24.976	-0.368
Patos Lagoon	Cerritos	Pontal do Barra PSG-002	PSG2-767s (written as 7767 in Batch MA25)	Ceramic whole sherd	774.54	AE	SFA (C8-30), UFA (C18:1; C20:1; C22:1; C23:1; C24:1), DC (C6-17), br, TMTD, pri, phy, cholesterol, cholestan-3-ol, 2-hydroxy acid (C24), OH (C16-30-tr), BH (C29-31)	1		0	29.4	0.21			2.02	68.8	no	-18.662	-19.586	-0.923
Patos Lagoon	Cerritos	Pontal do Barra PSG-002	PSG2-771s	Ceramic whole sherd	23.2	AE	SFA (C10-32), UFA (C14:1; C16:1; C18:1), DC (C8-13), br, TMTD, pri, phy, Methyl DHA, 7-oxo DHA, retene, Nonacosanone-tr; Hentriacontanone; Tritriacosanone; Pentatriacontanone, 2-hydroxy acid (C22-26), 3-hydroxy acid (C18), citric acid, β-Sitosterol, OH (C12-32)	6.2	2.9	0.3	19.2	2.74			2.98	51.4	ketones	-27.663	-27.604	0.059	-22.32	-21.45
* number corresponds to the two different uses of pottery described in the article
** percentage of C12:0 calculated of total area C12:0+C14:0+C15:0+C16:0+C17:0+C18:0
