# Supplementary material for: Feasting on fish. Specialized function of pre-colonial pottery of the Cerritos mound builders of southern Brazil
Source: PLoS One. 2025 Feb 5;20(2):e0311192. doi: 10.1371/journal.pone.0311192 (PMC11798503; doi:10.1371/journal.pone.0311192)
Supplement: S2 Table — Compound specific isotope values of fatty acids from reference materials using in this study. (XLSX) [file pone.0311192.s004.xlsx]

## Sheet: Compound specific isotopes
Class	BioArCh database ID	Sample ID	Common name	Taxa	δ13C16:0 (‰)	sd	δ13C18:0 (‰)	sd	Δ13C (C18:0-C16:0)	Reference
C3 plant	YM0404		Acorn	Quercus sp.	-34	0.33333	-34.4	0.33333	-0.4	Lucquin et al. 2016
C3 plant	YM0408		Acorn	Quercus sp.	-32.7	0.33333	-33.6	0.33333	-0.9	Lucquin et al. 2016
C3 plant	YM0409		Acorn	Quercus sp.	-35.1	0.33333	-35.9	0.33333	-0.8	Lucquin et al. 2016
C3 plant	YM0410		Acorn	Quercus sp.	-33.1	0.33333	-34.6	0.33333	-1.5	Lucquin et al. 2016
C3 plant	YM0411		Acorn	Quercus sp.	-32.1	0.33333	-34	0.33333	-1.9	Lucquin et al. 2016
C3 plant	YM0403		Acorn	Fagus crenata	-27.9	0.33333	-28.7	0.33333	-0.8	Heron et al 2016
C3 plant	YM1012	Araucaria5_MA19	Araucaria	Araucaria angustifolia	-28	0.3	-27.5	0.2	0.5	Admiraal et al. 2023
C3 plant	YM0861		Barley	Hordeum vulgare	-30.6	0.33333	-31.2	0.33333	-0.6	Drieu et al., 2021
C3 plant	YM0871		Barley	Hordeum vulgare	-36.4	0.2	-35.6	0.3	0.8	Drieu et al., 2021
C3 plant	YM0639		Broadbean	Vicia faba	-32.4	0.33333	-31.4	0.33333	1	March et al., 2013
C3 plant	YM0647		Broadbean	Vicia faba	-32.6	0.33333	-31.3	0.33333	1.3	March et al., 2013
C3 plant	YM1040	PL_50_AS281022	Chañar	Geoffroea decorticans	-28.3	0.1	-28.1	0.2	0.2	Admiraal et al. 2023
C3 plant	YM1045	PL_02_AS041022	Chañar	Geoffroea decorticans	-31.4	0.1	-30.3	0.2	1.1	Admiraal et al. 2023
C3 plant	YM0970		Quinoa	Chenopodium quinoa	-31.3	0.1	-30.4	0.1	0.9	Cabrera-Montalvo et al. (in press)
C3 plant	YM0971		Chilean hazelnut	Gevuina avellana	-26.9	0.1	-25.6	0.2	1.3	Cabrera-Montalvo et al. (in press)
C3 plant	YM0642		Manioc	Manihot esculenta	-37.6	0.33333	-35.9	0.33333	1.7	March et al., 2013
C3 plant	YM0652		Oat	Avena sativa	-34.2	0.33333	-33.7	0.33333	0.5	March et al., 2013
C3 plant	YM0653		Oat	Avena sativa	-33.7	0.33333	-33.9	0.33333	-0.2	March et al., 2013
C3 plant	YM1014	Palm2r_MA19	Palm	Butia catarinensis	-27.9	0.2	-28.7	0.1	-0.8	Admiraal et al. 2023
C3 plant	YM1015	Palm3_exp_MA20	Palm	Butia catarinensis	-26	0.2	-26.1	0.1	-0.1	Admiraal et al. 2023
C3 plant	YM1016	Peanut1_exp_MA19	Peanut	Butia catarinensis	-28	0.3	-28.6	0.1	-0.6	Admiraal et al. 2023
C3 plant	YM1017	Peanut2_exp_MA20	Peanut	Butia catarinensis	-27	0.1	-28	0.1	-1	Admiraal et al. 2023
C3 plant	YM1043	PL_53_AS281022	Piquillin	Condalia microphylla	-27.2	0.1	-26.7	0.1	0.5	Admiraal et al. 2023
C3 plant	YM1044	PL_01_AS041022	Piquillin	Condalia microphylla	-27.7	0.1	-27.6	0.2	0.1	Admiraal et al. 2023
C3 plant	YM0640		Potato	Solanum tuberosum	-34.2	0.33333	-34.4	0.33333	-0.2	March et al., 2013
C3 plant	YM1039	PL_42_AS281022	Tortuous mesquite	Prosopis flexuosa	-28.6	0.2	-29.1	0.2	-0.5	Admiraal et al. 2023
C3 plant	YM1052	PL_18_AS041022	Tortuous mesquite	Prosopis flexuosa	-28	0.09	-28.6	0.1	-0.6	Admiraal et al. 2023
Freshwater	YM0759	RMOD02	Cisco	Coregonus sp.	-35.3362	0.1	-35.4282	0.2	-0.092	Bondetti et al. 2021
Freshwater	YM0233		Crucian carp	Carassius carassius	-30.2	0.33333	-28.2	0.33333	2	Lucquin et al. 2016
Freshwater	YM0240		Crucian carp	Carassius carassius	-29.2	0.33333	-29.3	0.33333	-0.1	Lucquin et al. 2016
Freshwater	YM0241		Crucian carp	Carassius carassius	-29.2	0.33333	-29.6	0.33333	-0.4	Lucquin et al. 2016
Freshwater	YM0242		Crucian carp	Carassius carassius	-28.3	0.33333	-29.9	0.33333	-1.6	Lucquin et al. 2016
Freshwater	YM0243		Crucian carp	Carassius carassius	-28.8	0.33333	-29.1	0.33333	-0.3	Lucquin et al. 2016
Freshwater	YM0244		Crucian carp	Carassius carassius	-28.6	0.33333	-29.3	0.33333	-0.7	Lucquin et al. 2016
Freshwater	YM0741	MD15	Crucian carp	Carassius carassius	-34.8832	0.2	-34.1	0.1	0.783167	Bondetti et al. 2021
Freshwater	YM0803	ZMOD30	Cyprinid sp.	Cyprinidae	-29	0.1	-29.9	0.2	-0.9	Courel et al. 2021
Freshwater	YM0804	ZMOD34	Cyprinid sp.	Cyprinidae	-31.6	0.2	-29.5	0.1	2.1	Courel et al. 2021
Freshwater	YM0249		Eriocheir sp.	Eriocheir sp.	-26.6	0.33333	-27.2	0.33333	-0.6	Lucquin et al. 2016
Freshwater	YM0235		European perch	Perca fluviatilis	-31	0.33333	-28.4	0.33333	2.6	Lucquin et al. 2016
Freshwater	YM0746	LD1	European perch	Perca fluviatilis	-32.1752	0.2	-29.8	0.1	2.37517	Bondetti et al. 2021
Freshwater	YM0802	ZMOD28	European perch	Perca fluviatilis	-32.3	0.1	-32.5	0.1	-0.2	Courel et al. 2021
Freshwater	YM0760	RMOD03	Grayling	Thymallus thymallus	-34.2722	0.1	-34.0232	0.2	0.249	Bondetti et al. 2021
Freshwater	YM0758	RMOD01	Ide	Leuciscus idus	-29.1312	0.1	-29.1802	0.1	-0.049	Bondetti et al. 2021
Freshwater	YM0736	MD9	Northern pike	Esox lucius	-36.4972	0.1	-35.4	0.1	1.09717	Bondetti et al. 2021
Freshwater	YM0761	RMOD04	Northern pike	Esox lucius	-34.7912	0.1	-34.3382	0.1	0.453	Bondetti et al. 2021
Freshwater	YM1038	AQ_55_AS311022	Perch	Percichthys trucha	-26.4	0.3	-25.8	0.1	0.6	Admiraal et al. 2023
Freshwater	YM0740	MD14	Roach	Rutilus rutilus	-36.2462	0.2	-34.6	0.2	1.64617	Bondetti et al. 2021
Freshwater	YM0191		Stone moroko	Pseudorasbora parva	-26.2	0.33333	-25.9	0.33333	0.3	Craig et al. 2013
Maize	YM0987	JM_Maize_0053	Maize	Zea mays	-14.7	0.06	-15.1	0.1	-0.4	Cabrera-Montalvo et al. (in press)
Maize	YM0988	JM_Maize_0062	Maize	Zea mays	-15.2	0.07	-14.6	0.1	0.6	Cabrera-Montalvo et al. (in press)
Maize	YM0989	JM_Maize_0074	Maize	Zea mays	-15	0.06	-15.4	0.1	-0.4	Cabrera-Montalvo et al. (in press)
Maize	YM0990	JM_Maize_0095	Maize	Zea mays	-14.8	0.06	-15.3	0.1	-0.5	Cabrera-Montalvo et al. (in press)
Maize	YM0991	JM_Maize_0105	Maize	Zea mays	-14.2	0.07	-13.9	0.1	0.3	Cabrera-Montalvo et al. (in press)
Maize	YM0992	MA20_Maize_1	Maize	Zea mays	-17.2	0.1	-17.5	0.3	-0.3	Admiraal et al. 2023
Maize	YM0993	MA20_Maize_3	Maize	Zea mays	-15.9	0.1	-15.7	0.1	0.2	Admiraal et al. 2023
Maize	YM0994	MA20_Maize_4	Maize	Zea mays	-16.3	0.1	-15.6	0.2	0.7	Admiraal et al. 2023
Maize	YM0995	MA20_Maize_5	Maize	Zea mays	-15	0.1	-14.5	0.1	0.5	Admiraal et al. 2023
Maize	YM0996	MA20_Maize_TUL68	Maize	Zea mays	-16	0.1	-17.2	0.1	-1.2	Admiraal et al. 2023
Marine	YM1051	AQ_58_AS041022	Almeja blanca rayada	Eurhomalea exalbida	-20.2	0.11	-20.7	0.11	-0.5	Admiraal et al. 2023
Marine	YM1035	AQ_34_AS311022	Almeja blanca rayada	Eurhomalea exalbida	-20.7	0.3	-21.4	0.2	-0.7	Admiraal et al. 2023
Marine	YM1037	AQ_45_AS311022	Almeja blanca rayada	Eurhomalea exalbida	-20.2	0.3	-20.2	0.1	0	Admiraal et al. 2023
Marine	YM1026	AQ_10_AS311022	Argentine hake	Merluccious hubbsi	-23.4	0.3	-22.5	0.1	0.9	Admiraal et al. 2023
Marine	YM1042	AQ_52_AS281022	Argentine hake	Merluccious hubbsi	-23.5	0.2	-22.8	0.1	0.7	Admiraal et al. 2023
Marine	YM0168		Atlantic cod	Gadus morhua	-22.3	0.33333	-24.8	0.33333	-2.5	Craig et al. 2011
Marine	YM0178		Atlantic cod	Gadus morhua	-21.6	0.33333	-22	0.33333	-0.4	Craig et al. 2011
Marine	YM0343		Atlantic cod	Gadus morhua	-24.8	0.33333	-24.4	0.33333	0.4	Lucquin et al. 2016
Marine	YM0177		Atlantic herring	Clupea harengus	-23.5	0.33333	-21.1	0.33333	2.4	Craig et al. 2011
Marine	YM0347		Atlantic mackerel	Scomber scombrus	-25.4	0.33333	-25.6	0.33333	-0.2	Lucquin et al. 2016
Marine	YM0260		Black drum	Pogonias cromis	-24.1	0.33333	-24.7	0.33333	-0.6	Colonese et al. 2015
Marine	YM0999	TRD_510_BL_Drum_MA190122	Black drum	Pogonias cromis	-24.694	0.1	-23.2	0.1	1.494	Admiraal et al. 2023
Marine	YM1004	TRD_515_BL_drum_MA190122	Black drum	Pogonias cromis	-25.49	0.1	-23.045	0.2	2.445	Admiraal et al. 2023
Marine	YM1027	AQ_11_AS281022	Blue mussel	Mytilus edulis	-22	0.2	-20.6	0.1	1.4	Admiraal et al. 2023
Marine	YM1031	AQ_26_AS281022	Blue mussel	Mytilus edulis	-21.5	0.1	-20.7	0.1	0.8	Admiraal et al. 2023
Marine	YM1050	AQ_12_AS041022	Blue mussel	Mytilus edulis	-22.2	0.1	-20.6	0.1	1.6	Admiraal et al. 2023
Marine	YM1028	AQ_14_AS281022	Catfish	Diplomystes viedmensis	-19.5	0.1	-20.1	0.2	-0.6	Admiraal et al. 2023
Marine	YM1054	AQ_25_AS041022	Catfish	Diplomystes viedmensis	-19.3	0.1	-19.8	0.1	-0.5	Admiraal et al. 2023
Marine	YM0261		Cetacea	Cetacea	-24.2	0.33333	-25.9	0.33333	-1.7	Colonese et al. 2015
Marine	YM0342		European eel	Anguilla anguilla	-18.5	0.33333	-15.8	0.33333	2.7	Lucquin et al. 2016
Marine	YM0269		Flathead grey mullet	Mugil cephalus	-21.9	0.33333	-21.3	0.33333	0.6	Craig et al. 2013
Marine	YM0171		Harbour seal	Phoca vitulina	-18.9	0.33333	-20.5	0.33333	-1.6	Craig et al. 2011
Marine	YM0266		Japanese large-eye bream	Gymnocranius euanus	-22.4	0.33333	-22.1	0.33333	0.3	Craig et al. 2013
Marine	YM0267		Japanese large-eye bream	Gymnocranius euanus	-22.7	0.33333	-22.5	0.33333	0.2	Craig et al. 2013
Marine	YM1024	AQ_06_AS041022	Limpet	Nacella magellanica	-23.4	0.1	-22.7	0.1	0.7	Admiraal et al. 2023
Marine	YM1033	AQ_29_AS281022	Limpet	Nacella magellanica	-24	0.1	-24	0.1	0	Admiraal et al. 2023
Marine	YM0356		Pilot Whale	Globicephala macrorhynchus	-23.6	0.33333	-23.8	0.33333	-0.2	Lucquin et al. 2016
Marine	YM1030	AQ_19_AS311022	Ribbed mussel	Aulacomya atra	-19.9	0.3	-20.4	0.1	-0.5	Admiraal et al. 2023
Marine	YM1041	AQ_51_AS281022	Ribbed mussel	Aulacomya atra	-20.1	0.1	-20.2	0.1	-0.1	Admiraal et al. 2023
Marine	YM1025	AQ_09_AS041022	rock cod	Eleginops maclovinus	-20.7	0.1	-20.9	0.2	-0.2	Admiraal et al. 2023
Marine	YM0268		Rockfish	Sebastes sp.	-23.7	0.33333	-23.1	0.33333	0.6	Craig et al. 2013
Marine	S_EX1_i13R_MA_131120		Harbour seal	phoca vitulina	-22.257	0.33333	-22.563	0.33333	-0.306	Admiraal et al. 2023
Marine	S_EX4_iR_MA_131120		Harbour seal	phoca vitulina	-22.504	0.33333	-25.836	0.33333	-3.332	Admiraal et al. 2023
Marine	YM0354		Seashell	Babylonia sp.	-23.6	0.33333	-23.1	0.33333	0.5	Lucquin et al. 2016
Marine	YM0355		Seashell (Ruditapes)	Venerupis philippinarum?	-25	0.33333	-24	0.33333	1	Lucquin et al. 2016
Marine	YM0350		Short fin pilot whale	Globicephala macrorhynchus	-22.9	0.33333	-23.3	0.33333	-0.4	Lucquin et al. 2016
Marine	YM1029	AQ_16_AS281022	silversides	Odontesthes sp.	-21.1	0.1	-21.5	0.1	-0.4	Admiraal et al. 2023
Marine	YM1032	AQ_27_AS311022	silversides	Odontesthes sp.	-21.1	0.3	-21	0.1	0.1	Admiraal et al. 2023
Marine	YM1034	AQ_31_AS311022	silversides	Odontesthes sp.	-24.2	0.3	-23.8	0.1	0.4	Admiraal et al. 2023
Marine	YM1036	AQ_41_AS311022	South American sea lion	Otaria flavensis	-19.6	0.3	-19.7	0.1	-0.1	Admiraal et al. 2023
Marine	YM0361		Squid	Loligo bleekeri	-24.8	0.33333	-24.2	0.33333	0.6	Horiuchi et al. 2015
Marine	YM0348		Tuna	Thunnus sp.	-25.3	0.33333	-24.9	0.33333	0.4	Lucquin et al. 2016
Marine	YM0270		White croaker	Genyonemus lineatus	-21.8	0.33333	-21.4	0.33333	0.4	Craig et al. 2013
Ruminant	YM0739	MD13	Deer	Cervus elaphus	-28.7182	0.5	-32	0.1	-3.28183	Bondetti et al. 2021
Ruminant	YM0865		Deer	Cervus elaphus	-24.3	0.33333	-30.4	0.33333	-6.1	Drieu et al., 2021
Ruminant	YM1047	TR_13_AS281022	Guanaco	Lama guanicoe	-27.8	0.1	-30.7	0.1	-2.9	Admiraal et al. 2023
Ruminant	YM1049	TR_33_AS311022	Guanaco	Lama guanicoe	-27.7	0.3	-30.9	0.2	-3.2	Admiraal et al. 2023
Ruminant	YM1055	TR_40_AS041022	Guanaco	Lama guanicoe	-26.5	0.1	-29	0.1	-2.5	Admiraal et al. 2023
Ruminant	YM0504		Hokkaido deer	Cervus sp.	-28.1	0.33333	-28.1	0.33333	0	Lucquin et al. 2016
Ruminant	YM0506		Hokkaido deer	Cervus sp.	-30.4	0.33333	-32.7	0.33333	-2.3	Lucquin et al. 2016
Ruminant	YM1008	Llama_A_Year_Cent_Exp_JM0621	Llama	Lama glama L.	-28.3	0.1	-31.3	0.1	-3	Cabrera-Montalvo et al. (in press)
Ruminant	YM1009	Llama_B_Year_Cent_Exp_JM0621	Llama	Lama glama L.	-28.1	0.2	-31.5	0.1	-3.4	Cabrera-Montalvo et al. (in press)
Ruminant	YM0512		Red deer	Cervus elaphus	-31.5	0.33333	-33.2	0.33333	-1.7	Lucquin et al. 2016
Ruminant	YM0513		Red deer	Cervus elaphus	-31.4	0.33333	-33.6	0.33333	-2.2	Lucquin et al. 2016
Ruminant	YM0864		Red deer	Cervus elaphus	-28.3	0.2	-33.1	0.1	-4.8	Drieu et al., 2021
Ruminant	YM0734	MD7	Roe deer	Capreolus capreolus	-31.2	0.2	-32.4	0.1	-1.2	Bondetti et al. 2021
Ruminant	YM0505		Sika deer	Cervus nippon	-27.8	0.33333	-29.4	0.33333	-1.6	Lucquin et al. 2016
Ruminant	YM0508		Sika deer	Cervus nippon	-28.1	0.33333	-31.6	0.33333	-3.5	Lucquin et al. 2016
Ruminant	YM0511		Sika deer (Nagano)	Cervus nippon	-31.9	0.33333	-35.1	0.33333	-3.2	Lucquin et al. 2016
Wild non-ruminant	YM1018	BEAR1_AE	Bear	Ursus arctos arctos	-26.3	0.2	-27.6	0.1	-1.3	Admiraal et al. 2023
Wild non-ruminant	YM1019	BEAR2_AE	Bear	Ursus arctos arctos	-27.1	0.1	-27.8	0.1	-0.7	Admiraal et al. 2023
Wild non-ruminant	YM1020	BEAR3_AE	Bear	Ursus arctos arctos	-26.8	0.1	-27	0.1	-0.2	Admiraal et al. 2023
Wild non-ruminant	YM1021	BEAR4_AE	Bear	Ursus arctos arctos	-29	0.1	-29.8	0.1	-0.8	Admiraal et al. 2023
Wild non-ruminant	YM0451		Beaver	Castor canadensis	-30.1264	0.33333	-30.2864	0.33333	-0.16	Tache and Craig 2015
Wild non-ruminant	YM0697		Beaver	Castor fiber	-31.3677	0.33333	-32.1107	0.33333	-0.743	Courel et al. 2020
Wild non-ruminant	YM0698		Beaver	Castor fiber	-31.0347	0.33333	-31.6437	0.33333	-0.609	Courel et al. 2020
Wild non-ruminant	YM0699		Beaver	Castor fiber	-31.2157	0.33333	-31.6807	0.33333	-0.465	Courel et al. 2020
Wild non-ruminant	YM0700		Beaver	Castor fiber	-30.0227	0.33333	-30.2327	0.33333	-0.21	Courel et al. 2020
Wild non-ruminant	YM0701		Beaver	Castor fiber	-29.2537	0.33333	-29.6767	0.33333	-0.423	Courel et al. 2020
Wild non-ruminant	YM0702		Beaver	Castor fiber	-30.9607	0.33333	-30.7587	0.33333	0.202	Courel et al. 2020
Wild non-ruminant	YM0703		Beaver	Castor fiber	-31.2887	0.33333	-32.0597	0.33333	-0.771	Courel et al. 2020
Wild non-ruminant	YM0728	MD1	Beaver	Castor fiber	-31.2	0.33333	-28.4	0.33333	2.8	Bondetti et al. 2021, Courel et al. 2021
Wild non-ruminant	YM0764	ZMOD51	Beaver	Castor fiber	-30.7	0.2	-30.9	0.1	-0.2	Bondetti et al. 2021, Courel et al. 2021
Wild non-ruminant	YM0450		Black bear	Ursus americanus	-25.8164	0.33333	-26.0864	0.33333	-0.27	Tache and Craig 2015
Wild non-ruminant	YM1053	TR_59_AS041022	Tortoise	Chelonoidis chilensis	-26.3	0.1	-25.8	0.1	0.5	Admiraal et al. 2023
Wild non-ruminant	YM0963		Corsac fox	Vulpes corsac	-26.4035	0.33333	-27.0775	0.33333	-0.674	Dolbunova et al 2023
Wild non-ruminant	YM0735	MD8	Fox	Vulpes vulpes	-25.2	0.33333	-25.3	0.33333	-0.1	Dolbunova et al 2023
Wild non-ruminant	YM0959		Fox	Vulpes vulpes	-25.5422	0.33333	-25.7182	0.33333	-0.176	Courel et al. 2021
Wild non-ruminant	YM0961		Fox	Vulpes vulpes	-27.826	0.33333	-28.043	0.33333	-0.217	Dolbunova et al 2023
Wild non-ruminant	YM0449		Green pheasant	Phasianus versicolor	-28.2593	0.33333	-28.3193	0.33333	-0.06	Craig et al. 2013
Wild non-ruminant	YM0452		Hare	Lepus americanus	-31.2364	0.33333	-31.6264	0.33333	-0.39	Tache and Craig 2015
Wild non-ruminant	YM0729	MD2	Hare	Lepus sp.	-30.8	0.33333	-30.2	0.33333	0.6	Courel et al. 2021
Wild non-ruminant	YM0798	SR1	Hare	Lepus sp.	-29.9	0.2	-30	0.2	-0.1	Courel et al. 2021
Wild non-ruminant	YM0767	RMOD07	Marten	Martes martes	-29.4	0.2	-29.8	0.2	-0.4	Dolbunova et al 2023
Wild non-ruminant	YM0730	MD3	Mink	Mustela lutreola	-29.7	0.33333	-27.3	0.33333	2.4	Courel et al. 2021
Wild non-ruminant	YM0455		Otter	Lutra lutra	-30.8464	0.33333	-32.4264	0.33333	-1.58	Tache and Craig 2015
Wild non-ruminant	YM0447		Raccoon dog	Nyctereutes procyonoides	-28.3295	0.33333	-28.1495	0.33333	0.18	Craig et al. 2013
Wild non-ruminant	YM0448		Raccoon dog	Nyctereutes procyonoides	-25.8793	0.33333	-26.6793	0.33333	-0.8	Craig et al. 2013
Wild non-ruminant	YM0453		Racoon	Procyon lotor	-28.2364	0.33333	-27.7364	0.33333	0.5	Tache and Craig 2015
Wild non-ruminant	YM1048	TR_24_AS311022	Rhea	Rhea sp.	-27.9	0.3	-27.8	0.2	0.1	Admiraal et al. 2023
Wild non-ruminant	YM0731	MD4	Squirrel	Sciurus vulgaris	-28.9	0.33333	-28.6	0.33333	0.3	Courel et al. 2021
Wild non-ruminant	YM0445		Wild boar	Sus scrofa	-26.489	0.33333	-26.929	0.33333	-0.44	Craig et al. 2013
Wild non-ruminant	YM0446		Wild boar	Sus scrofa	-28.0993	0.33333	-27.6693	0.33333	0.43	Craig et al. 2013
Wild non-ruminant	YM0456		Wild boar	Sus scrofa	-27.4164	0.33333	-26.2964	0.33333	1.12	Lucquin et al. 2016
Wild non-ruminant	YM0457		Wild boar	Sus scrofa	-28.13	0.33333	-28.87	0.33333	-0.74	Lucquin et al. 2016
Wild non-ruminant	YM0458		Wild boar	Sus scrofa	-27.75	0.33333	-27.9	0.33333	-0.15	Lucquin et al. 2016
Wild non-ruminant	YM0459		Wild boar	Sus scrofa	-27.79	0.33333	-29.22	0.33333	-1.43	Lucquin et al. 2016
Wild non-ruminant	YM0460		Wild boar	Sus scrofa	-29.49	0.33333	-29.57	0.33333	-0.08	Lucquin et al. 2016
Wild non-ruminant	YM0461		Wild boar	Sus scrofa	-28.94	0.33333	-29.5	0.33333	-0.56	Lucquin et al. 2016
Wild non-ruminant	YM0462		Wild boar	Sus scrofa	-27.3817	0.33333	-26.5317	0.33333	0.85	Lucquin et al. 2016
Wild non-ruminant	YM0658		Wild boar	Sus scrofa	-26.8643	0.33333	-24.372	0.33333	2.4923	March et al., 2013
Wild non-ruminant	YM0659		Wild boar	Sus scrofa	-26.561	0.33333	-25.541	0.33333	1.02004	March et al., 2013
Wild non-ruminant	YM0799	SR2	Wild boar	Sus scrofa	-27.3	0.1	-25.2	0.2	2.1	Courel et al. 2021
Wild non-ruminant	YM0846		Wild boar	Sus scrofa	-26.6878	0.33333	-25.6266	0.33333	1.0612	Courel et al. 2020
Wild non-ruminant	YM0969		Wild boar	Sus scrofa	-28.4117	0.33333	-27.9257	0.33333	0.486	Dolbunova et al 2023
Wild non-ruminant	YM0465		Wild boar (Miyazaki)	Sus scrofa	-27.7112	0.33333	-26.7412	0.33333	0.97	Lucquin et al. 2016
Wild non-ruminant	YM0464		Wild boar (Tamba)	Sus scrofa	-27.3312	0.33333	-26.4312	0.33333	0.9	Lucquin et al. 2016
Wild non-ruminant	YM0466		Wild boar (Tamba)	Sus scrofa	-27.6412	0.33333	-26.8512	0.33333	0.79	Lucquin et al. 2016
Wild non-ruminant	YM0965		Wolf	Canis lupus	-26.43	0.33333	-28.182	0.33333	-1.752	Dolbunova et al 2023
Wild non-ruminant	YM0962		Yellow souslik	Spermophilus fulvus	-25.4523	0.33333	-25.0963	0.33333	0.356	Dolbunova et al 2023
Marine	YM1089	TRD1522	Catfish	Genidens barbus	-21.4	0.1	-21.6	0.1	-0.2	this study
Marine	YM1090	TRD1528	Catfish	Genidens barbus	-19.9	0.1	-19.9	0.1	0	this study
Marine	YM1091	TRD1535	Catfish	Genidens barbus	-19.1	0.1	-19	0.1	0.1	this study
Marine	YM1092	TRD1537	Catfish	Genidens barbus	-19	0.2	-19.1	0.2	-0.1	this study
Marine	YM1093	TRD1549	Snook	Centropomus parallelus	-20.1	0.1	-20.5	0.1	-0.4	this study
Marine	YM1094	TRD1558	Snook	Centropomus parallelus	-20.5	0.2	-21	0.1	-0.5	this study
Marine	YM1095	TRD1559	Snook	Centropomus parallelus	-20.7	0.1	-20.8	0.1	-0.1	this study
Marine	YM1096	TRD1560	Snook	Centropomus parallelus	-21	0.1	-21.3	0.2	-0.3	this study
Marine	YM1097	TRD1564	Whitemouth croaker	Micropogonias furnieri	-20.1	0.1	-21	0.1	-0.9	this study
Marine	YM1098	TRD1565	Whitemouth croaker	Micropogonias furnieri	-22.1	0.1	-22	0.1	0.1	this study
Marine	YM1099	TRD1567	Whitemouth croaker	Micropogonias furnieri	-20.2	0.1	-20.7	0.1	-0.5	this study
Marine	YM1100	TRD1568	Whitemouth croaker	Micropogonias furnieri	-21.1	0.1	-21.1	0.1	0	this study
Marine	YM1101	TRD1570	Whitemouth croaker	Micropogonias furnieri	-21.4	0.1	-21.7	0.1	-0.3	this study
Marine	YM1102	TRD1572	Whitemouth croaker	Micropogonias furnieri	-18.4	0.1	-18.7	0.2	-0.3	this study
Marine	YM1103	TRD1574	Barred grunt	Conodon nobilis	-22.1	0.1	-22	0.1	0.1	this study
Marine	YM1104	TRD1578	Barred grunt	Conodon nobilis	-20.6	0.1	-21.3	0.2	-0.7	this study
Marine	YM1105	TRD1579	Barred grunt	Conodon nobilis	-20.9	0.1	-21.3	0.1	-0.4	this study
Marine	YM1106	TRD1583	Barred grunt	Conodon nobilis	-21.2	0.1	-21.7	0.1	-0.5	this study
Marine	YM1107	TRD1590	Barred grunt	Conodon nobilis	-21	0.1	-21.5	0.2	-0.5	this study
